# Supplementary material for: Fortification of Bread with Carob Extract: A Comprehensive Study on Dough Behavior and Product Quality
Source: Foods. 2025 May 20;14(10):1821. doi: 10.3390/foods14101821 (PMC12111294; doi:10.3390/foods14101821)
Supplement: Supplementary file 1 [file foods-14-01821-s001.zip]

Archive with 1 entries (1 files):
- foods-3634668-supplementary.pdf
